# Supplementary material for: Recent deterioration of coral reefs in the South China Sea due to multiple disturbances
Source: PeerJ. 2022 Jul 25;10:e13634. doi: 10.7717/peerj.13634 (PMC9332401; doi:10.7717/peerj.13634)
Supplement: Supplemental Information 3 [file peerj-10-13634-s003.r]

data<-read.table("C:/data.csv",header=T,sep=",")
val<-data$Y
grp<-data$X
bootR=1000

bootstrap=function(val,grp,bootR){
  n1=sum(grp=='BJ')
  n2=sum(grp=='YX')
  n3=sum(grp=='YL')
  n4=sum(grp=='YZ')
  n5=sum(grp=='PS')
  n6=sum(grp=='LH')
  f.values=numeric(bootR)
  for(j in 1:bootR){
    group1=sample(val,size=n1,replace=T)
    group2=sample(val,size=n2,replace=T)
    group3=sample(val,size=n3,replace=T)
    group4=sample(val,size=n4,replace=T)
    group5=sample(val,size=n5,replace=T)
    group6=sample(val,size=n6,replace=T)
    values=c(group1,group2,group3,group4,group5,group6)
    groups=c(rep('BJ', n1), rep('YX', n2), rep('YL', n3),
             rep('YZ', n4), rep('PS', n5), rep('LH', n6))
    
    if(sd(group1)==0 & sd(group2)==0 & sd(group3)==0 &
       sd(group4)==0 & sd(group5)==0 & sd(group6)==0){
        f.value[j]=NA
    }else{
        f.values[j]=anova(lm(values~groups))$"F value"[1]
    }
  }   
  glpFv = anova(lm(val~grp))$"F value"[1] 
  p.boot=mean(abs(f.values)>=abs(glpFv), na.rm=TRUE)
  print(c('The P value is: ', p.boot))
 
  hist(f.values, xlim=c(min(f.values, glpFv), max(f.values, glpFv)))
  abline(v=glpFv,lwd=1,untf = TRUE,col="red")
}
bootstrap(val,grp,bootR)
