# Supplementary material for: Recent deterioration of coral reefs in the South China Sea due to multiple disturbances
Source: PeerJ. 2022 Jul 25;10:e13634. doi: 10.7717/peerj.13634 (PMC9332401; doi:10.7717/peerj.13634)
Supplement: Supplemental Information 4 [file peerj-10-13634-s004.zip]

Archive with 4 entries (4 files):
- raw data/dhw_5km.nc
- raw data/raw data.xlsx
- raw data/Shannon¿CWiener index and Pielouí»s index.xlsx
- raw data/SST_5km.nc
