# Supplementary material for: Recent deterioration of coral reefs in the South China Sea due to multiple disturbances
Source: PeerJ. 2022 Jul 25;10:e13634. doi: 10.7717/peerj.13634 (PMC9332401; doi:10.7717/peerj.13634)
Supplement: Supplemental Information 4 [file peerj-10-13634-s004.zip › raw data/raw data.xlsx]

## Sheet: Sheet1
Monitoring sites	Longitude	Latitude	Species richness	Living coral coverage	Coral mortality	Recent coral mortality	Coral recruitment	Coral bleaching	Deterioration Index (DI)	Deterioration Index (DIrecent)	CoTS density
BJ1	111.557	17.105	75	44.47	23.17	23.17	5.067	39.97	4.06698	4.06698	0
BJ2	111.542	17.0838	66	38.87	3.13	3.13	4.533	45.58	0.536788	0.536788	0.333333
BJ3	111.522	17.0733	67	49.73	6.77	6.77	6.933	49.34	0.971216	0.971216	0
BJ4	111.482	17.0566	66	37.53	4	4	7.2	51.61	0.417	0.417	1.33333
BJ5	111.453	17.0834	42	7	1.79	0.68	8.533	50.23	0.0293683	0.0111567	0
BJ6	111.474	17.1012	64	36.67	0.53	0.35	6.533	48.95	0.0594982	0.0392913	0
BJ7	111.5	17.1122	64	33.67	2.65	1.45	6	54.8	0.297418	0.162738	0.333333
BJ8	111.53	17.1181	78	42.53	32.29	32.09	4.133	49.24	6.64551	6.60434	2.33333
YX1	112.342	16.8421	68	20.07	1.24	1.24	10.933	18.86	0.045526	0.045526	0
YX2	112.327	16.845	51	16.9	0	0	4	6.6	0	0	0
YX3	112.333	16.8294	47	19	19.13	1.64	6.667	13.57	1.09036	0.0934753	0
QF	111.657	16.577	68	32.47	6.93	1.52	7.2	34.79	0.625047	0.137096	0
YY	111.694	16.594	22	9.267	50.44	33.07	3.33	23.87	2.80737	1.8406	29.3333
SY1	111.748	16.529	71	34.93	9.03	8.1	8	36.4	0.788545	0.707333	0
JQ	111.735	16.456	50	16.533	53.95	12.83	8.533	54.18	2.0906	0.497172	0
LY1	111.578	16.4876	77	41.2	11.51	1.27	9.2	40.1	1.0309	0.113748	0
LY2	111.601	16.4749	39	11.33	17.26	17.06	1.2	43.09	3.25926	3.2215	0.333333
LY3	111.605	16.436	47	19.33	20.86	16.99	11.2	45.61	0.720042	0.586458	0
LY4	111.583	16.4412	58	25.53	14.47	8.76	10.533	35.19	0.701451	0.424652	0.666667
LY5	111.57	16.4544	68	27.27	15.8	10.24	15.067	48.14	0.571933	0.370671	0.8
YZ1	111.957	16.3234	22	3.8	62.44	33.33	3.467	13.04	1.36875	0.730626	0.333333
YZ2	111.98	16.3501	28	8.467	39.43	17.67	8.667	33.38	0.770402	0.345245	1.33333
YZ3	112.01	16.3618	54	29.6	2.08	2.08	5.733	29.43	0.214785	0.214785	0.666667
YZ4	112.043	16.3644	55	29.8	6.97	6.97	13.867	17.53	0.299569	0.299569	0
YZ5	112.079	16.3565	68	38.267	2.48	2.48	10.4	24.82	0.182504	0.182504	0
YZ6	112.081	16.3286	21	4.067	66.93	36.61	6.133	22.51	0.887671	0.485547	2.33333
YZ7	112.046	16.3341	16	2.2	56.29	10.36	5.6	16.67	0.442279	0.0814	0
YZ8	112.011	16.3264	35	13.933	44.64	25.45	6.8	31.61	1.82932	1.04293	6
PS1	111.767	16.0687	1	0.267	86.11	11.57	3.867	0	0.118911	0.0159772	0.333333
PS2	111.797	16.0743	1	0.4	22.22	22.22	2.533	11.11	0.0701777	0.0701777	0.333333
PS3	111.828	16.0648	24	12.53	29.12	17.76	3.733	9.88	1.95485	1.19225	1.33333
PS4	111.82	16.0488	30	11	34.86	19.52	4.933	19.51	1.55467	0.870545	0.333333
PS5	111.795	16.04	9	4.47	64.69	19.32	3.2	15.11	1.80728	0.539752	0
PS6	111.772	16.0322	3	0.267	55.56	33.33	1.067	0	0.27806	0.166806	0
PS7	111.751	16.0543	0	0	0	0	1.123	0	0	0	0
LH1	112.594	16.0788	73	36.67	5.69	5.69	10.533	20.63	0.396188	0.396188	0
LH2	112.543	16.0759	41	14.4	4.77	1.83	7.6	10.08	0.180758	0.0693474	1.33333
LH3	112.501	16.0627	58	31.6	0.51	0.25	14	20.29	0.0230229	0.0112857	0.333333
LH4	112.451	16.032	6	1.067	14.29	4.76	7.067	9.29	0.0431511	0.0143736	0.666667
LH5	112.469	16.0059	3	0.2	0	0	6.267	33.33	0	0	0
LH6	112.515	16.0138	9	1	36.67	3.33	9.33	10.19	0.0786066	0.00713826	0.333333
LH7	112.557	16.0346	42	15.467	4.71	2.48	8	19.78	0.182124	0.0958954	0.333333
LH8	112.594	16.054	34	11	5.59	2.84	4.4	6.4	0.2795	0.142	0.666667
